# Supplementary material for: PGM5: a novel diagnostic and prognostic biomarker for liver cancer
Source: PeerJ. 2019 Jun 11;7:e7070. doi: 10.7717/peerj.7070 (PMC6568247; doi:10.7717/peerj.7070)
Supplement: Supplemental Information 1 [file peerj-07-7070-s001.xlsx]

## Sheet: Sheet1
sampleID
